# Supplementary material for: Non-Invasive Prenatal Test Analysis Opens a Pandora’s Box: Identification of Very Rare Cases of SRY-Positive Healthy Females, Segregating for Three Generations Thanks to Preferential Inactivation of the XqYp Translocated Chromosome
Source: Genes (Basel). 2024 Jan 16;15(1):103. doi: 10.3390/genes15010103 (PMC10815901; doi:10.3390/genes15010103)
Supplement: Supplementary file 1 [file genes-15-00103-s001.zip]

Archive with 1 entries (1 files):
- genes-2794149-supplementary.pdf
